# Supplementary material for: A Lyophilizable Nanoparticle Vaccine Specific for a Novel Linear Neutralizing Epitope in the α2-α3 Helices of Domain 3 of Lethal Factor from Bacillus anthracis
Source: Toxins (Basel). 2025 Aug 20;17(8):422. doi: 10.3390/toxins17080422 (PMC12389915; doi:10.3390/toxins17080422)
Supplement: Supplementary file 1 [file toxins-17-00422-s001.zip]

Archive with 1 entries (1 files):
- toxins-3803758-supplementary.pdf
